# Supplementary material for: Insight on the Interaction between the Camptothecin Derivative and DNA Oligomer Mimicking the Target of Topo I Inhibitors
Source: Molecules. 2022 Oct 17;27(20):6946. doi: 10.3390/molecules27206946 (PMC9612166; doi:10.3390/molecules27206946)
Supplement: Supplementary file 1 [file molecules-27-06946-s001.zip]

Archive with 1 entries (1 files):
- molecules-1934993-supplementary.pdf
